# Supplementary material for: Protective Effect of Conditioned Medium of Immortalized Human Stem Cells from Exfoliated Deciduous Teeth Against Hair Graying Caused by X-Ray Irradiation via Its Antioxidative Activity
Source: Antioxidants (Basel). 2025 Jan 18;14(1):109. doi: 10.3390/antiox14010109 (PMC11760446; doi:10.3390/antiox14010109)
Supplement: Supplementary file 1 [file antioxidants-14-00109-s001.zip]

Archive with 1 entries (1 files):
- antioxidants-3418861-supplementary.pdf
